# Supplementary material for: Genome-Wide Microarrray Analysis Reveals Roles for the REF-1 Family Member HLH-29 in Ferritin Synthesis and Peroxide Stress Response
Source: PLoS One. 2013 Mar 22;8(3):e59719. doi: 10.1371/journal.pone.0059719 (PMC3606163; doi:10.1371/journal.pone.0059719)
Supplement: Table S1 — Genes changed by 2.0 fold or greater in hlh-29 mutants. Excel spreadsheet. (XLSX) [file pone.0059719.s004.xlsx]

## Sheet: Table S1 Microarray Results
Table S1: Genes Affected in hlh-29 Mutants
Genes Down Regulated in hlh-29 Mutants
Probe Set ID	FCAbsolute	regulation	Gene Symbol	Entrez Gene	Gene Ontology Biological Process	Gene Ontology Cellular Component	Gene Ontology Molecular Function
173247_s_at	2.09548	down	acbp-1 /// WBGene00016655	172071	0006810 // transport // inferred from electronic annotation		0000062 // acyl-CoA binding // inferred from electronic annotation /// 0005488 // binding // inferred from electronic annotation /// 0008289 // lipid binding // inferred from electronic annotation
191910_at	2.01323	down	Amidophosphoribosyltransferase /// WBGene00011407	175613	0002119 // nematode larval development // inferred from mutant phenotype /// 0008152 // metabolic process // inferred from electronic annotation /// 0009113 // purine base biosynthetic process // inferred from electronic annotation /// 0009116 // nucleosi		0004044 // amidophosphoribosyltransferase activity // inferred from electronic annotation /// 0016740 // transferase activity // inferred from electronic annotation
176710_at	2.06026	down	B0361.2	176034	0000003 // reproduction // inferred from mutant phenotype
183611_at	2.05705	down	C06A5.4 /// WBGene00015502	182282
175424_at	2.82965	down	C40H1.7 /// WBGene00008042	176311	0006629 // lipid metabolic process // inferred from electronic annotation		0004806 // triacylglycerol lipase activity // inferred from electronic annotation
173611_s_at	2.44335	down	col-120 /// WBGene00000694	177748		0016021 // integral to membrane // inferred from electronic annotation	0005515 // protein binding // inferred from physical interaction
173348_s_at	2.17989	down	cpg-9 /// WBGene00022072	177087
191000_s_at	2.09228	down	dpy-11 /// WBGene00001073	179040	0010171 // body morphogenesis // inferred from mutant phenotype /// 0018991 // oviposition // inferred from mutant phenotype /// 0040011 // locomotion // inferred from mutant phenotype /// 0040018 // positive regulation of multicellular organism growth //	0016021 // integral to membrane // inferred from electronic annotation	0005515 // protein binding // inferred from physical interaction
188823_s_at	8.8895	down	EGF-repeats /// WBGene00012018	259727			0005488 // binding // inferred from electronic annotation
178017_s_at	2.53899	down	F01D5.1 /// WBGene00008492	175049			0005515 // protein binding // inferred from physical interaction
178128_at	3.48263	down	F01D5.3 /// WBGene00008494	184057			0004872 // receptor activity // inferred from electronic annotation
175885_at	2.0497	down	F12E12.11 /// WBGene00044811	4363044	0008152 // metabolic process // inferred from electronic annotation /// 0009239 // enterobactin biosynthetic process // inferred from electronic annotation /// 0055114 // oxidation reduction // inferred from electronic annotation		0003824 // catalytic activity // inferred from electronic annotation /// 0005488 // binding // inferred from electronic annotation /// 0008667 // 2,3-dihydro-2,3-dihydroxybenzoate dehydrogenase activity // inferred from electronic annotation /// 0016491 /
179695_at	2.31899	down	F35E12.5 /// WBGene00009429	185307
183902_at	2.05539	down	F43E2.5 /// WBGene00018393	185709	0019538 // protein metabolic process // inferred from electronic annotation /// 0055114 // oxidation reduction // inferred from electronic annotation		0016671 // oxidoreductase activity, acting on sulfur group of donors, disulfide as acceptor // inferred from electronic annotation
175151_at	2.21906	down	F53C11.1 /// WBGene00009971	179871
183378_at	2.20294	down	F55G11.8 /// WBGene00010128	186340
179523_at	2.36847	down	F59A2.5 /// WBGene00010305	175444	0000003 // reproduction // inferred from mutant phenotype /// 0009792 // embryonic development ending in birth or egg hatching // inferred from mutant phenotype /// 0040010 // positive regulation of growth rate // inferred from mutant phenotype
187084_at	2.51225	down	gst-10 /// WBGene00001758	178725	0006749 // glutathione metabolic process // traceable author statement /// 0006950 // response to stress // inferred from mutant phenotype /// 0008340 // determination of adult life span // inferred from mutant phenotype /// 0010225 // response to UV-C //		0004364 // glutathione transferase activity // traceable author statement /// 0004364 // glutathione transferase activity // inferred from electronic annotation /// 0016740 // transferase activity // inferred from electronic annotation
190962_s_at	2.16223	down	gst-19 /// WBGene00001767	175010	0040010 // positive regulation of growth rate // inferred from mutant phenotype		0005515 // protein binding // inferred from physical interaction
180721_at	2.03079	down	ilys-2 /// WBGene00016669	183475			0003796 // lysozyme activity // inferred from electronic annotation
194255_x_at	2.05236	down	ilys-5	180928	0009792 // embryonic development ending in birth or egg hatching // inferred from mutant phenotype		0003796 // lysozyme activity // inferred from electronic annotation
172400_x_at	2.08962	down	ilys-5	180928	0009792 // embryonic development ending in birth or egg hatching // inferred from mutant phenotype		0003796 // lysozyme activity // inferred from electronic annotation
187996_s_at	2.12884	down	F28H7.3///lipase /// WBGene00009237	179490	0006629 // lipid metabolic process // inferred from electronic annotation	0016021 // integral to membrane // inferred from electronic annotation	0004806 // triacylglycerol lipase activity // inferred from electronic annotation
184694_at	6.7607	down	lys-10 /// WBGene00003099	184622	0005975 // carbohydrate metabolic process // inferred from electronic annotation		0003824 // catalytic activity // inferred from electronic annotation /// 0043169 // cation binding // inferred from electronic annotation
178236_s_at	2.26314	down	lys-4 /// WBGene00003093	178086	0005975 // carbohydrate metabolic process // inferred from electronic annotation /// 0009253 // peptidoglycan catabolic process // inferred from electronic annotation /// 0016998 // cell wall macromolecule catabolic process // inferred from electronic ann		0003796 // lysozyme activity // inferred from electronic annotation /// 0003824 // catalytic activity // inferred from electronic annotation /// 0043169 // cation binding // inferred from electronic annotation
193857_s_at	2.3055	down	msh-5 /// WBGene00003421	178268	0006298 // mismatch repair // inferred from electronic annotation /// 0007126 // meiosis // inferred from electronic annotation /// 0007131 // reciprocal meiotic recombination // inferred from mutant phenotype /// 0009792 // embryonic development ending i	0005634 // nucleus // inferred from mutant phenotype	0000166 // nucleotide binding // inferred from electronic annotation /// 0003677 // DNA binding // inferred from electronic annotation /// 0005515 // protein binding // inferred from physical interaction /// 0005524 // ATP binding // inferred from electro
189402_s_at	2.38903	down	pmp-5	179056	0006810 // transport // inferred from electronic annotation	0016020 // membrane // inferred from electronic annotation /// 0016021 // integral to membrane // inferred from electronic annotation	0000166 // nucleotide binding // inferred from electronic annotation /// 0005524 // ATP binding // inferred from electronic annotation /// 0016887 // ATPase activity // inferred from electronic annotation /// 0042626 // ATPase activity, coupled to transme
190859_s_at	2.3546	down	sel-5	175599	0006468 // protein amino acid phosphorylation // inferred from electronic annotation /// 0009792 // embryonic development ending in birth or egg hatching // inferred from mutant phenotype		0004672 // protein kinase activity // inferred from electronic annotation /// 0004674 // protein serine/threonine kinase activity // inferred from electronic annotation /// 0004713 // protein tyrosine kinase activity // inferred from electronic annotation
178297_at	2.0267	down	T24B8.5 /// WBGene00011979	188838
177065_at	2.14281	down	vit-1 /// WBGene00006925	181034	0006869 // lipid transport // inferred from electronic annotation	0005576 // extracellular region // inferred from electronic annotation	0005319 // lipid transporter activity // inferred from electronic annotation /// 0045735 // nutrient reservoir activity // inferred from electronic annotation
173609_at	3.49295	down	WBGene00012664 /// Y39B6A.1	180264			0005515 // protein binding // inferred from physical interaction
179051_s_at	2.13713	down	WBGene00013946 /// ZK228.3	180200
177783_at	2.48015	down	ZK6.11	191209
178282_at	3.32669	down
Genes Up Regulated in hlh-29 Mutants
Probe Set ID	FCAbsolute	regulation	Gene Symbol	Entrez Gene	Gene Ontology Biological Process	Gene Ontology Cellular Component	Gene Ontology Molecular Function
175642_s_at	3.3133	up	abf-2 /// WBGene00000013	266826
192195_at	6.49149	up	acs-2 /// WBGene00009221	3565680	0006631 // fatty acid metabolic process // inferred from genetic interaction /// 0008152 // metabolic process // inferred from electronic annotation		0003824 // catalytic activity // inferred from electronic annotation
190043_s_at	3.3745	up	act-1 /// act-2 /// act-3 /// WBGene00000063 /// WBGene00000064 /// WBGene00000065	179533 /// 179534 /// 179535	0000003 // reproduction // inferred from mutant phenotype /// 0000281 // cytokinesis after mitosis // inferred from genetic interaction /// 0000910 // cytokinesis // inferred from mutant phenotype /// 0002119 // nematode larval development // inferred fro	0005737 // cytoplasm // inferred from electronic annotation /// 0005856 // cytoskeleton // inferred from electronic annotation	0000166 // nucleotide binding // inferred from electronic annotation /// 0005515 // protein binding // inferred from electronic annotation /// 0005515 // protein binding // inferred from physical interaction /// 0005524 // ATP binding // inferred from ele
173448_s_at	2.99909	up	add-2	179647		0005737 // cytoplasm // inferred from electronic annotation /// 0005856 // cytoskeleton // inferred from electronic annotation /// 0005886 // plasma membrane // inferred from electronic annotation /// 0016020 // membrane // inferred from electronic annota	0003779 // actin binding // inferred from electronic annotation /// 0046872 // metal ion binding // inferred from electronic annotation
174791_s_at	2.11148	up	anc-1 /// WBGene00000140	172034	0002119 // nematode larval development // inferred from mutant phenotype /// 0007010 // cytoskeleton organization // inferred from mutant phenotype /// 0009792 // embryonic development ending in birth or egg hatching // inferred from mutant phenotype ///	0005634 // nucleus // inferred from electronic annotation /// 0005640 // nuclear outer membrane // inferred from electronic annotation /// 0005737 // cytoplasm // inferred from electronic annotation /// 0005856 // cytoskeleton // inferred from electronic	0003779 // actin binding // inferred from electronic annotation
182844_s_at	2.32032	up	anc-1 /// WBGene00000140	172034	0002119 // nematode larval development // inferred from mutant phenotype /// 0007010 // cytoskeleton organization // inferred from mutant phenotype /// 0009792 // embryonic development ending in birth or egg hatching // inferred from mutant phenotype ///	0005634 // nucleus // inferred from electronic annotation /// 0005640 // nuclear outer membrane // inferred from electronic annotation /// 0005737 // cytoplasm // inferred from electronic annotation /// 0005856 // cytoskeleton // inferred from electronic	0003779 // actin binding // inferred from electronic annotation
180913_at	4.26695	up	aqp-1	174190	0006810 // transport // inferred from electronic annotation /// 0008340 // determination of adult life span // inferred from mutant phenotype	0016020 // membrane // inferred from electronic annotation /// 0016021 // integral to membrane // inferred from electronic annotation	0005215 // transporter activity // inferred from electronic annotation
192076_at	3.32344	up	aqp-8	180744	0006810 // transport // inferred from electronic annotation	0016020 // membrane // inferred from electronic annotation /// 0016021 // integral to membrane // inferred from electronic annotation	0005215 // transporter activity // inferred from electronic annotation
173705_s_at	2.01629	up	atg-16.2 /// WBGene00019427	174067
188137_s_at	2.02044	up	atp-3	172195	0000003 // reproduction // inferred from mutant phenotype /// 0002119 // nematode larval development // inferred from mutant phenotype /// 0008340 // determination of adult life span // inferred from mutant phenotype /// 0009792 // embryonic development e	0045261 // proton-transporting ATP synthase complex, catalytic core F(1) // inferred from electronic annotation	0005515 // protein binding // inferred from physical interaction /// 0046933 // hydrogen ion transporting ATP synthase activity, rotational mechanism // inferred from electronic annotation /// 0046961 // proton-transporting ATPase activity, rotational mec
190848_at	2.28552	up	B0280.17 /// WBGene00044674	4363051	0000003 // reproduction // inferred from mutant phenotype /// 0008219 // cell death // inferred from mutant phenotype /// 0009792 // embryonic development ending in birth or egg hatching // inferred from mutant phenotype		0003723 // RNA binding // inferred from electronic annotation
180489_at	3.21223	up	brp-1	176637			0005515 // protein binding // inferred from physical interaction
184599_at	2.02944	up	C01B10.6	177432
183211_s_at	3.42032	up	C04F12.7 /// WBGene00007301	172819		0016021 // integral to membrane // inferred from electronic annotation
180297_at	2.5384	up	C06A8.6 /// WBGene00015516	174253		0005576 // extracellular region // inferred from electronic annotation	0005515 // protein binding // inferred from electronic annotation
173161_at	2.14101	up	C06H5.7 /// WBGene00007395	259679		0016021 // integral to membrane // inferred from electronic annotation	0004872 // receptor activity // inferred from electronic annotation
172309_x_at	3.74111	up	C08E3.1 /// WBGene00015593 /// WBGene00015605	182395 /// 182405
172565_x_at	3.50583	up	C08E3.13 /// WBGene00015593 /// WBGene00015605	182395 /// 182405
179786_at	2.10019	up	C08E8.4 /// WBGene00007440	182409	0008152 // metabolic process // inferred from electronic annotation		0016491 // oxidoreductase activity // inferred from electronic annotation
180916_at	2.02225	up	C09D4.2 /// WBGene00015633	182446
186105_s_at	4.64311	up	C10G11.9 /// T27A3.4 /// WBGene00015689 /// WBGene00020840	172293 /// 172325
191683_at	2.71772	up	C14F11.1	180897	0006520 // amino acid metabolic process // inferred from electronic annotation /// 0009058 // biosynthetic process // inferred from electronic annotation		0003824 // catalytic activity // inferred from electronic annotation /// 0004069 // L-aspartate:2-oxoglutarate aminotransferase activity // inferred from electronic annotation /// 0008483 // transaminase activity // inferred from electronic annotation ///
181473_s_at	2.64601	up	C15C6.2	173099
190619_at	2.31876	up	C15C8.3 /// WBGene00007605	182635	0006508 // proteolysis // inferred from electronic annotation		0004190 // aspartic-type endopeptidase activity // inferred from electronic annotation
184624_s_at	3.17169	up	C25H3.10	173965
192175_at	2.14903	up	C27D6.3 /// WBGene00016161	173886	0040011 // locomotion // inferred from mutant phenotype	0016020 // membrane // inferred from electronic annotation /// 0016021 // integral to membrane // inferred from electronic annotation
185969_s_at	3.11788	up	C32F10.4 /// WBGene00016332	172248	0040027 // negative regulation of vulval development // inferred from mutant phenotype	0016021 // integral to membrane // inferred from electronic annotation
184202_at	2.48881	up	C35D10.2 /// WBGene00016440	175649			0005515 // protein binding // inferred from electronic annotation /// 0005515 // protein binding // inferred from physical interaction
191641_s_at	2.68489	up	C36A4.9	175500	0008152 // metabolic process // inferred from electronic annotation		0003824 // catalytic activity // inferred from electronic annotation /// 0003987 // acetate-CoA ligase activity // inferred from electronic annotation /// 0016208 // AMP binding // inferred from electronic annotation
192101_at	2.47846	up	C37H5.6	178872	0000003 // reproduction // inferred from mutant phenotype /// 0006164 // purine nucleotide biosynthetic process // inferred from electronic annotation /// 0009792 // embryonic development ending in birth or egg hatching // inferred from mutant phenotype /	0005737 // cytoplasm // inferred from electronic annotation	0000166 // nucleotide binding // inferred from electronic annotation /// 0000287 // magnesium ion binding // inferred from electronic annotation /// 0004019 // adenylosuccinate synthase activity // inferred from electronic annotation /// 0005525 // GTP bi
189054_at	2.14959	up	C39H7.1 /// WBGene00016541	177341	0006468 // protein amino acid phosphorylation // inferred from electronic annotation		0000166 // nucleotide binding // inferred from electronic annotation /// 0004672 // protein kinase activity // inferred from electronic annotation /// 0004674 // protein serine/threonine kinase activity // inferred from electronic annotation /// 0004713 /
186023_s_at	2.50397	up	C44B12.5 /// WBGene00016638	176932	0000003 // reproduction // inferred from mutant phenotype /// 0009792 // embryonic development ending in birth or egg hatching // inferred from mutant phenotype	0016021 // integral to membrane // inferred from electronic annotation
173930_s_at	2.13374	up	C44B7.10 /// WBGene00016630	174128	0006084 // acetyl-CoA metabolic process // inferred from electronic annotation		0003824 // catalytic activity // inferred from electronic annotation
194216_x_at	2.10386	up	C50E10.1 /// WBGene00016825	174873
183381_at	4.08198	up	C50F7.5 /// WBGene00016845	177554
173138_s_at	2.28084	up	C53B7.3	180957
180628_at	4.15267	up	C53B7.3	180957
182553_at	2.19459	up	C54D10.3 /// WBGene00008298	179704
189628_at	2.26462	up	cah-4	181478	0010171 // body morphogenesis // inferred from mutant phenotype /// 0040011 // locomotion // inferred from mutant phenotype
192509_at	2.40106	up	clec-60 /// WBGene00014046	191384			0005488 // binding // inferred from electronic annotation
177187_at	2.15193	up	clec-76 /// WBGene00021587	189950			0005488 // binding // inferred from electronic annotation
183974_at	8.38293	up	clx-1 /// WBGene00000551	177556	0007186 // G-protein coupled receptor protein signaling pathway // inferred from electronic annotation	0016021 // integral to membrane // inferred from electronic annotation
172240_x_at	2.42171	up	cnc-7 /// WBGene00010005	180337		0016021 // integral to membrane // inferred from electronic annotation
187525_s_at	2.11637	up	cpg-2 /// WBGene00015102	175991	0000281 // cytokinesis after mitosis // inferred from mutant phenotype /// 0006030 // chitin metabolic process // inferred from electronic annotation /// 0007049 // cell cycle // inferred from electronic annotation /// 0007275 // multicellular organismal	0005576 // extracellular region // inferred from electronic annotation	0008061 // chitin binding // inferred from direct assay /// 0008061 // chitin binding // inferred from electronic annotation
188451_s_at	2.36226	up	cut-3 /// WBGene00009041	174347	0010171 // body morphogenesis // inferred from mutant phenotype	0016021 // integral to membrane // inferred from electronic annotation
189578_at	2.8198	up	cyp-13A5 /// WBGene00011672	188356	0040010 // positive regulation of growth rate // inferred from mutant phenotype /// 0040011 // locomotion // inferred from mutant phenotype /// 0040018 // positive regulation of multicellular organism growth // inferred from mutant phenotype /// 0055114 /	0016021 // integral to membrane // inferred from electronic annotation	0004497 // monooxygenase activity // inferred from electronic annotation /// 0005506 // iron ion binding // inferred from electronic annotation /// 0009055 // electron carrier activity // inferred from electronic annotation /// 0016491 // oxidoreductase a
189575_at	3.41968	up	cyp-13A6 /// WBGene00011673	188357	0040010 // positive regulation of growth rate // inferred from mutant phenotype /// 0055114 // oxidation reduction // inferred from electronic annotation	0016021 // integral to membrane // inferred from electronic annotation	0004497 // monooxygenase activity // inferred from electronic annotation /// 0005506 // iron ion binding // inferred from electronic annotation /// 0009055 // electron carrier activity // inferred from electronic annotation /// 0016491 // oxidoreductase a
185599_s_at	2.04273	up	cyp-13B1	181462	0055114 // oxidation reduction // inferred from electronic annotation		0004497 // monooxygenase activity // inferred from electronic annotation /// 0005506 // iron ion binding // inferred from electronic annotation /// 0009055 // electron carrier activity // inferred from electronic annotation /// 0016491 // oxidoreductase a
172790_x_at	2.0724	up	cyp-13B1	181462	0055114 // oxidation reduction // inferred from electronic annotation		0004497 // monooxygenase activity // inferred from electronic annotation /// 0005506 // iron ion binding // inferred from electronic annotation /// 0009055 // electron carrier activity // inferred from electronic annotation /// 0016491 // oxidoreductase a
189457_at	2.27456	up	cyp-34A9	181851	0008340 // determination of adult life span // inferred from mutant phenotype /// 0055114 // oxidation reduction // inferred from electronic annotation		0004497 // monooxygenase activity // inferred from electronic annotation /// 0005506 // iron ion binding // inferred from electronic annotation /// 0009055 // electron carrier activity // inferred from electronic annotation /// 0016491 // oxidoreductase a
184717_at	2.3839	up	djr-1.2 /// WBGene00016789	183625
173335_s_at	2.84036	up	dod-3 /// WBGene00016052	178737	0008340 // determination of adult life span // inferred from mutant phenotype	0016021 // integral to membrane // inferred from electronic annotation
190101_s_at	2.07331	up	dpy-31	176014	0006508 // proteolysis // inferred from electronic annotation /// 0009792 // embryonic development ending in birth or egg hatching // inferred from mutant phenotype	0005576 // extracellular region // inferred from electronic annotation	0004222 // metalloendopeptidase activity // inferred from electronic annotation /// 0008233 // peptidase activity // inferred from electronic annotation /// 0008237 // metallopeptidase activity // inferred from electronic annotation /// 0008270 // zinc io
174371_at	2.69794	up	dpy-31	176014	0006508 // proteolysis // inferred from electronic annotation /// 0009792 // embryonic development ending in birth or egg hatching // inferred from mutant phenotype	0005576 // extracellular region // inferred from electronic annotation	0004222 // metalloendopeptidase activity // inferred from electronic annotation /// 0008233 // peptidase activity // inferred from electronic annotation /// 0008237 // metallopeptidase activity // inferred from electronic annotation /// 0008270 // zinc io
174446_s_at	7.92884	up	dur-1	177846
182486_at	2.2539	up	E04F6.8 /// WBGene00017127	174184
190244_s_at	2.01981	up	egl-21 /// WBGene00001189	177940	0006508 // proteolysis // inferred from electronic annotation /// 0014055 // acetylcholine secretion // inferred from mutant phenotype /// 0051605 // protein maturation by peptide bond cleavage // inferred from mutant phenotype	0016021 // integral to membrane // inferred from electronic annotation	0004180 // carboxypeptidase activity // inferred from electronic annotation /// 0004180 // carboxypeptidase activity // inferred from mutant phenotype /// 0004181 // metallocarboxypeptidase activity // inferred from electronic annotation /// 0005515 // pr
190353_s_at	2.3422	up	emb-9	176314	0000003 // reproduction // inferred from mutant phenotype /// 0002119 // nematode larval development // inferred from mutant phenotype /// 0007517 // muscle organ development // inferred from mutant phenotype /// 0008340 // determination of adult life spa	0005576 // extracellular region // inferred from electronic annotation /// 0005578 // proteinaceous extracellular matrix // inferred from electronic annotation /// 0005581 // collagen // inferred from electronic annotation /// 0005604 // basement membrane	0005201 // extracellular matrix structural constituent // inferred from electronic annotation /// 0005201 // extracellular matrix structural constituent // traceable author statement /// 0005488 // binding // inferred from electronic annotation /// 000551
192910_s_at	2.62928	up	F01G4.6	178020	0002119 // nematode larval development // inferred from mutant phenotype /// 0006810 // transport // inferred from electronic annotation /// 0009792 // embryonic development ending in birth or egg hatching // inferred from mutant phenotype /// 0040007 //	0005739 // mitochondrion // inferred from electronic annotation /// 0005743 // mitochondrial inner membrane // inferred from electronic annotation /// 0016020 // membrane // inferred from electronic annotation /// 0016021 // integral to membrane // inferr	0005488 // binding // inferred from electronic annotation
179482_at	2.16471	up	F07A5.2 /// WBGene00008541	172489
183641_at	2.24477	up	F08B12.4	181333
189570_at	3.40759	up	F08H9.4 /// WBGene00008592	184215	0006952 // defense response // inferred from mutant phenotype /// 0009408 // response to heat // inferred from electronic annotation
182470_at	3.17479	up	F09F7.6 /// WBGene00017303	184260
191583_s_at	2.02287	up	F13H8.7 /// WBGene00017440	174040	0000003 // reproduction // inferred from mutant phenotype /// 0006807 // nitrogen compound metabolic process // inferred from electronic annotation		0016810 // hydrolase activity, acting on carbon-nitrogen (but not peptide) bonds // inferred from electronic annotation
180398_s_at	2.66559	up	F15E6.4 /// WBGene00017485	177193		0016021 // integral to membrane // inferred from electronic annotation
178439_s_at	2.11462	up	F17C8.7 /// R07E5.15 /// T23F11.2 /// WBGene00008912 /// WBGene00011120 /// WBGene00011954	175570 /// 175611 /// 175624
190646_s_at	2.16934	up	F18E3.7	179130	0008152 // metabolic process // inferred from electronic annotation /// 0009792 // embryonic development ending in birth or egg hatching // inferred from mutant phenotype /// 0055114 // oxidation reduction // inferred from direct assay /// 0055114 // oxid		0003824 // catalytic activity // inferred from electronic annotation /// 0003884 // D-amino-acid oxidase activity // inferred from electronic annotation /// 0005488 // binding // inferred from electronic annotation /// 0008445 // D-aspartate oxidase activ
186521_at	2.62844	up	F21C10.10 /// WBGene00017659	179290
193623_at	2.1625	up	F21F3.3 /// WBGene00017673	172106	0006481 // C-terminal protein amino acid methylation // inferred from electronic annotation	0016021 // integral to membrane // inferred from electronic annotation	0004671 // protein-S-isoprenylcysteine O-methyltransferase activity // inferred from electronic annotation
191521_s_at	2.44837	up	F26A3.4 /// WBGene00009142	172525	0006470 // protein amino acid dephosphorylation // inferred from electronic annotation /// 0016311 // dephosphorylation // inferred from electronic annotation		0004725 // protein tyrosine phosphatase activity // inferred from electronic annotation /// 0008138 // protein tyrosine/serine/threonine phosphatase activity // inferred from electronic annotation /// 0016787 // hydrolase activity // inferred from electro
173626_s_at	2.00072	up	F29G6.3	181340	0000003 // reproduction // inferred from mutant phenotype /// 0010171 // body morphogenesis // inferred from mutant phenotype /// 0040010 // positive regulation of growth rate // inferred from mutant phenotype		0005515 // protein binding // inferred from physical interaction
183621_at	2.04782	up	F31F7.1	185179	0008152 // metabolic process // inferred from electronic annotation /// 0009792 // embryonic development ending in birth or egg hatching // inferred from mutant phenotype		0008080 // N-acetyltransferase activity // inferred from electronic annotation
181760_s_at	2.08825	up	F32A11.3 /// WBGene00009308	174957	0000003 // reproduction // inferred from mutant phenotype
174220_at	2.0068	up	F35D11.3 /// WBGene00018044	173798		0016020 // membrane // inferred from electronic annotation /// 0016021 // integral to membrane // inferred from electronic annotation
185480_s_at	2.30566	up	F36H12.8 /// R13H9.5 /// WBGene00018122 /// WBGene00020071	177276 /// 177304	0006468 // protein amino acid phosphorylation // inferred from electronic annotation		0004672 // protein kinase activity // inferred from electronic annotation /// 0004674 // protein serine/threonine kinase activity // inferred from electronic annotation /// 0005524 // ATP binding // inferred from electronic annotation
181414_at	2.86719	up	F41C3.1 /// WBGene00018267	185595
189584_s_at	2.55905	up	F41E6.5	179241	0008152 // metabolic process // inferred from electronic annotation		0003824 // catalytic activity // inferred from electronic annotation /// 0009055 // electron carrier activity // inferred from electronic annotation /// 0010181 // FMN binding // inferred from electronic annotation /// 0016491 // oxidoreductase activity /
180501_s_at	2.56643	up	F44D12.4 /// WBGene00009681	177865			0005515 // protein binding // inferred from electronic annotation
190958_s_at	2.45728	up	F44E5.4 /// F44E5.5 /// WBGene00009691 /// WBGene00009692	174805 /// 174806	0040010 // positive regulation of growth rate // inferred from mutant phenotype		0000166 // nucleotide binding // inferred from electronic annotation /// 0005524 // ATP binding // inferred from electronic annotation
171941_s_at	2.78199	up	F44E5.4 /// F44E5.5 /// WBGene00009691 /// WBGene00009692	174805 /// 174806	0040010 // positive regulation of growth rate // inferred from mutant phenotype		0000166 // nucleotide binding // inferred from electronic annotation /// 0005524 // ATP binding // inferred from electronic annotation
186801_s_at	2.88676	up	F45D11.14 /// F45D11.15 /// F45D11.16 /// WBGene00018459 /// WBGene00018460 /// WBGene00018461	173480 /// 185788 /// 185789
178900_s_at	2.09528	up	F45D3.4	179718
179046_at	2.0349	up	F46A9.1 /// WBGene00009754	172772
172418_x_at	2.76345	up	F47B3.4 /// F47B3.5 /// WBGene00018528 /// WBGene00018529	185887 /// 185888		0016021 // integral to membrane // inferred from electronic annotation
179402_at	2.06383	up	F52H3.5 /// WBGene00009947	174562			0005488 // binding // inferred from electronic annotation
192664_s_at	2.37031	up	F52H3.6 /// WBGene00009948 /// WBGene00014158 /// ZK938.1	174561 /// 191467			0004721 // phosphoprotein phosphatase activity // inferred from electronic annotation /// 0005506 // iron ion binding // inferred from electronic annotation /// 0016787 // hydrolase activity // inferred from electronic annotation
180453_at	2.00149	up	F53A9.1 /// WBGene00018724	186142			0005515 // protein binding // inferred from physical interaction
184845_at	2.01295	up	F53E10.1 /// WBGene00018758	178729			0003824 // catalytic activity // inferred from electronic annotation /// 0030151 // molybdenum ion binding // inferred from electronic annotation /// 0030170 // pyridoxal phosphate binding // inferred from electronic annotation
178724_s_at	2.25302	up	F54D5.3 /// WBGene00010049	174773
180707_at	2.4337	up	F55H12.4 /// WBGene00010135	186344
182919_at	2.34984	up	F59B1.2 /// WBGene00019097	178783			0005515 // protein binding // inferred from physical interaction
193272_s_at	2.73084	up	far-3 /// WBGene00001387	179785			0008289 // lipid binding // inferred from electronic annotation
183652_at	3.59277	up	far-7	173421			0008289 // lipid binding // inferred from electronic annotation
192186_at	3.57102	up	fat-2 /// WBGene00001394	178293	0000003 // reproduction // inferred from mutant phenotype /// 0006629 // lipid metabolic process // inferred from electronic annotation /// 0006636 // unsaturated fatty acid biosynthetic process // inferred from mutant phenotype /// 0007592 // protein-bas	0016021 // integral to membrane // inferred from electronic annotation	0016491 // oxidoreductase activity // inferred from electronic annotation
187910_at	2.61479	up	fat-3 /// WBGene00001395	177820	0001820 // serotonin secretion // inferred from mutant phenotype /// 0006629 // lipid metabolic process // inferred from electronic annotation /// 0006633 // fatty acid biosynthetic process // inferred from electronic annotation /// 0006636 // unsaturated	0016021 // integral to membrane // inferred from electronic annotation	0005215 // transporter activity // inferred from electronic annotation /// 0005488 // binding // inferred from electronic annotation /// 0005506 // iron ion binding // inferred from electronic annotation /// 0005515 // protein binding // inferred from phy
193726_at	2.44565	up	fat-4 /// WBGene00001396	177819	0006629 // lipid metabolic process // inferred from electronic annotation /// 0006633 // fatty acid biosynthetic process // inferred from electronic annotation /// 0006636 // unsaturated fatty acid biosynthetic process // inferred from mutant phenotype //	0016021 // integral to membrane // inferred from electronic annotation	0005506 // iron ion binding // inferred from electronic annotation /// 0016491 // oxidoreductase activity // inferred from electronic annotation /// 0016717 // oxidoreductase activity, acting on paired donors, with oxidation of a pair of donors resulting
192357_at	2.21864	up	fat-5 /// WBGene00001397	180162	0006629 // lipid metabolic process // inferred from electronic annotation /// 0006633 // fatty acid biosynthetic process // inferred from electronic annotation /// 0007275 // multicellular organismal development // inferred from genetic interaction /// 00	0016021 // integral to membrane // inferred from electronic annotation	0005506 // iron ion binding // inferred from electronic annotation /// 0016491 // oxidoreductase activity // inferred from electronic annotation /// 0016717 // oxidoreductase activity, acting on paired donors, with oxidation of a pair of donors resulting
187997_s_at	2.06051	up	fat-6 /// WBGene00001398	178122	0000003 // reproduction // inferred from mutant phenotype /// 0006629 // lipid metabolic process // inferred from electronic annotation /// 0006633 // fatty acid biosynthetic process // inferred from electronic annotation /// 0007275 // multicellular orga	0016021 // integral to membrane // inferred from electronic annotation	0004768 // stearoyl-CoA 9-desaturase activity // inferred from genetic interaction /// 0005506 // iron ion binding // inferred from electronic annotation /// 0016491 // oxidoreductase activity // inferred from electronic annotation /// 0016717 // oxidored
178571_s_at	6.0668	up	fipr-22 /// fipr-23 /// WBGene00007989 /// WBGene00007990	173283 /// 259409		0016021 // integral to membrane // inferred from electronic annotation
172220_x_at	4.92498	up	fipr-23 /// WBGene00007989 /// WBGene00007990	173283 /// 259409		0016021 // integral to membrane // inferred from electronic annotation
172241_x_at	7.1945	up	fipr-24 /// WBGene00007992	183286		0016021 // integral to membrane // inferred from electronic annotation
194157_s_at	3.66541	up	fipr-26 /// WBGene00009963	172708		0016021 // integral to membrane // inferred from electronic annotation
193561_at	2.05875	up	flp-1	177737	0007218 // neuropeptide signaling pathway // inferred from electronic annotation	0005576 // extracellular region // inferred from electronic annotation
173466_s_at	2.15945	up	flp-9 /// WBGene00001452	178232	0007218 // neuropeptide signaling pathway // inferred from electronic annotation /// 0007626 // locomotory behavior // inferred from mutant phenotype	0005576 // extracellular region // inferred from electronic annotation
191759_at	2.21339	up	fmo-2 /// WBGene00001477	177958	0008152 // metabolic process // inferred from electronic annotation /// 0055114 // oxidation reduction // inferred from electronic annotation	0005792 // microsome // inferred from electronic annotation /// 0016021 // integral to membrane // inferred from electronic annotation /// 0031227 // intrinsic to endoplasmic reticulum membrane // inferred from electronic annotation	0003824 // catalytic activity // inferred from electronic annotation /// 0004497 // monooxygenase activity // inferred from electronic annotation /// 0004499 // flavin-containing monooxygenase activity // inferred from electronic annotation /// 0005488 //
190427_s_at	7.33047	up	ftn-1 /// WBGene00001500	179138	0006826 // iron ion transport // inferred from electronic annotation /// 0006879 // cellular iron ion homeostasis // inferred from electronic annotation /// 0006879 // cellular iron ion homeostasis // inferred from mutant phenotype /// 0008340 // determin		0005488 // binding // inferred from electronic annotation /// 0005515 // protein binding // inferred from physical interaction /// 0008199 // ferric iron binding // inferred from electronic annotation /// 0016491 // oxidoreductase activity // inferred fro
188378_s_at	2.10243	up	ftn-2 /// WBGene00001501	171934	0006826 // iron ion transport // inferred from electronic annotation /// 0006879 // cellular iron ion homeostasis // inferred from electronic annotation /// 0040010 // positive regulation of growth rate // inferred from mutant phenotype		0005488 // binding // inferred from electronic annotation /// 0005506 // iron ion binding // inferred from electronic annotation /// 0005515 // protein binding // inferred from physical interaction /// 0008199 // ferric iron binding // inferred from elect
173301_s_at	2.77499	up	gei-7	178583	0006097 // glyoxylate cycle // inferred from electronic annotation /// 0006099 // tricarboxylic acid cycle // inferred from electronic annotation /// 0008152 // metabolic process // inferred from electronic annotation /// 0008340 // determination of adult		0003824 // catalytic activity // inferred from electronic annotation /// 0004451 // isocitrate lyase activity // inferred from electronic annotation /// 0004474 // malate synthase activity // inferred from electronic annotation /// 0016740 // transferase
194142_x_at	2.896	up	gei-7	178583	0006097 // glyoxylate cycle // inferred from electronic annotation /// 0006099 // tricarboxylic acid cycle // inferred from electronic annotation /// 0008152 // metabolic process // inferred from electronic annotation /// 0008340 // determination of adult		0003824 // catalytic activity // inferred from electronic annotation /// 0004451 // isocitrate lyase activity // inferred from electronic annotation /// 0004474 // malate synthase activity // inferred from electronic annotation /// 0016740 // transferase
186734_s_at	2.74777	up	gln-3	178452	0006542 // glutamine biosynthetic process // inferred from electronic annotation /// 0006807 // nitrogen compound metabolic process // inferred from electronic annotation		0003824 // catalytic activity // inferred from electronic annotation /// 0004356 // glutamate-ammonia ligase activity // inferred from electronic annotation /// 0016874 // ligase activity // inferred from electronic annotation
172697_x_at	2.2605	up	gpd-3 /// WBGene00001685	180601	0006006 // glucose metabolic process // inferred from electronic annotation /// 0006096 // glycolysis // inferred from electronic annotation /// 0008152 // metabolic process // inferred from electronic annotation /// 0009792 // embryonic development endin	0005737 // cytoplasm // inferred from electronic annotation	0003824 // catalytic activity // inferred from electronic annotation /// 0004365 // glyceraldehyde-3-phosphate dehydrogenase (phosphorylating) activity // inferred from electronic annotation /// 0005488 // binding // inferred from electronic annotation //
190671_at	2.21573	up	gska-3 /// WBGene00007977	172683	0002119 // nematode larval development // inferred from mutant phenotype /// 0006468 // protein amino acid phosphorylation // inferred from electronic annotation /// 0040010 // positive regulation of growth rate // inferred from mutant phenotype		0004672 // protein kinase activity // inferred from electronic annotation /// 0004674 // protein serine/threonine kinase activity // inferred from electronic annotation /// 0004713 // protein tyrosine kinase activity // inferred from electronic annotation
172933_x_at	2.72337	up	gsp-3 /// WBGene00021113	172082	0000003 // reproduction // inferred from mutant phenotype		0004721 // phosphoprotein phosphatase activity // inferred from electronic annotation /// 0005506 // iron ion binding // inferred from electronic annotation /// 0016787 // hydrolase activity // inferred from electronic annotation
172935_x_at	2.1692	up	gsp-4 /// WBGene00020187	171960			0004721 // phosphoprotein phosphatase activity // inferred from electronic annotation /// 0005506 // iron ion binding // inferred from electronic annotation /// 0016787 // hydrolase activity // inferred from electronic annotation
190957_at	2.86219	up	gst-15 /// WBGene00001763	185410
188453_at	2.23037	up	helicase /// WBGene00015232	172954	0002119 // nematode larval development // inferred from mutant phenotype /// 0040007 // growth // inferred from mutant phenotype		0000166 // nucleotide binding // inferred from electronic annotation /// 0003676 // nucleic acid binding // inferred from electronic annotation /// 0004386 // helicase activity // inferred from electronic annotation /// 0005524 // ATP binding // inferred
192747_at	2.01916	up	hex-1 /// WBGene00020509	180533	0005975 // carbohydrate metabolic process // inferred from direct assay /// 0005975 // carbohydrate metabolic process // inferred from electronic annotation /// 0008152 // metabolic process // inferred from electronic annotation	0005764 // lysosome // inferred from electronic annotation	0003824 // catalytic activity // inferred from electronic annotation /// 0004553 // hydrolase activity, hydrolyzing O-glycosyl compounds // inferred from electronic annotation /// 0004563 // beta-N-acetylhexosaminidase activity // inferred from direct ass
172761_x_at	2.03261	up	his-1 /// WBGene00001875	191667	0000003 // reproduction // inferred from mutant phenotype /// 0002119 // nematode larval development // inferred from mutant phenotype /// 0006334 // nucleosome assembly // inferred from electronic annotation /// 0006952 // defense response // inferred fr	0000786 // nucleosome // inferred from electronic annotation /// 0005634 // nucleus // inferred from electronic annotation /// 0005694 // chromosome // inferred from electronic annotation	0003677 // DNA binding // inferred from electronic annotation
190307_s_at	3.10661	up	his-10 /// his-14 /// his-26 /// WBGene00001884 /// WBGene00001888 /// WBGene00001900	175027 /// 175032 /// 191671	0000003 // reproduction // inferred from mutant phenotype /// 0002119 // nematode larval development // inferred from mutant phenotype /// 0006334 // nucleosome assembly // inferred from electronic annotation /// 0006952 // defense response // inferred fr	0000786 // nucleosome // inferred from electronic annotation /// 0005634 // nucleus // inferred from electronic annotation /// 0005694 // chromosome // inferred from electronic annotation	0003677 // DNA binding // inferred from electronic annotation
192280_s_at	3.82981	up	his-11 /// his-15 /// his-44 /// WBGene00001885 /// WBGene00001889 /// WBGene00001918	175026 /// 175029 /// 175033	0000003 // reproduction // inferred from mutant phenotype /// 0002119 // nematode larval development // inferred from mutant phenotype /// 0006334 // nucleosome assembly // inferred from electronic annotation /// 0009792 // embryonic development ending in	0000786 // nucleosome // inferred from electronic annotation /// 0005634 // nucleus // inferred from electronic annotation /// 0005694 // chromosome // inferred from electronic annotation	0003677 // DNA binding // inferred from electronic annotation
172871_x_at	2.12084	up	his-13 /// his-25 /// his-9 /// WBGene00001883 /// WBGene00001887 /// WBGene00001899	175030 /// 175031 /// 191672	0000003 // reproduction // inferred from mutant phenotype /// 0002119 // nematode larval development // inferred from mutant phenotype /// 0006334 // nucleosome assembly // inferred from electronic annotation /// 0009792 // embryonic development ending in	0000786 // nucleosome // inferred from electronic annotation /// 0005634 // nucleus // inferred from electronic annotation /// 0005694 // chromosome // inferred from electronic annotation	0003677 // DNA binding // inferred from electronic annotation
172685_x_at	2.32838	up	his-20 /// his-22 /// his-52 /// his-54 /// his-8 /// WBGene00001882 /// WBGene00001894 /// WBGene00001896 /// WBGene00001926 /// WBGene00001928	179262 /// 179266 /// 184117 /// 191670 /// 191675	0002119 // nematode larval development // inferred from mutant phenotype /// 0006334 // nucleosome assembly // inferred from electronic annotation /// 0009792 // embryonic development ending in birth or egg hatching // inferred from mutant phenotype /// 0	0000786 // nucleosome // inferred from electronic annotation /// 0005634 // nucleus // inferred from electronic annotation /// 0005694 // chromosome // inferred from electronic annotation	0003677 // DNA binding // inferred from electronic annotation
172851_x_at	3.06755	up	his-29 /// his-34 /// WBGene00001903 /// WBGene00001908	185332 /// 191679	0000003 // reproduction // inferred from mutant phenotype /// 0002119 // nematode larval development // inferred from mutant phenotype /// 0006334 // nucleosome assembly // inferred from electronic annotation /// 0009792 // embryonic development ending in	0000786 // nucleosome // inferred from electronic annotation /// 0005634 // nucleus // inferred from electronic annotation /// 0005694 // chromosome // inferred from electronic annotation	0003677 // DNA binding // inferred from electronic annotation
172899_x_at	2.13679	up	his-42 /// WBGene00001916	184200	0000003 // reproduction // inferred from mutant phenotype /// 0002119 // nematode larval development // inferred from mutant phenotype /// 0006334 // nucleosome assembly // inferred from electronic annotation /// 0009792 // embryonic development ending in	0000786 // nucleosome // inferred from electronic annotation /// 0005634 // nucleus // inferred from electronic annotation /// 0005694 // chromosome // inferred from electronic annotation	0003677 // DNA binding // inferred from electronic annotation
172823_x_at	2.37701	up	his-47 /// his-57 /// his-65 /// WBGene00001921 /// WBGene00001931 /// WBGene00001939	178048 /// 178056 /// 186671	0000003 // reproduction // inferred from mutant phenotype /// 0002119 // nematode larval development // inferred from mutant phenotype /// 0006281 // DNA repair // non-traceable author statement /// 0006334 // nucleosome assembly // inferred from electron	0000786 // nucleosome // inferred from electronic annotation /// 0000786 // nucleosome // inferred from reviewed computational analysis /// 0005634 // nucleus // inferred from electronic annotation /// 0005694 // chromosome // inferred from electronic ann	0003677 // DNA binding // inferred from electronic annotation /// 0003677 // DNA binding // inferred from reviewed computational analysis
172891_x_at	3.01725	up	his-48 /// his-58 /// his-66 /// WBGene00001922 /// WBGene00001932 /// WBGene00001940	178049 /// 186251 /// 186670	0000003 // reproduction // inferred from mutant phenotype /// 0002119 // nematode larval development // inferred from mutant phenotype /// 0006334 // nucleosome assembly // inferred from electronic annotation /// 0009792 // embryonic development ending in	0000786 // nucleosome // inferred from electronic annotation /// 0005634 // nucleus // inferred from electronic annotation /// 0005694 // chromosome // inferred from electronic annotation	0003677 // DNA binding // inferred from electronic annotation
172758_x_at	2.85721	up	his-48 /// WBGene00001922 /// WBGene00001932 /// WBGene00001940	178049 /// 186251 /// 186670	0000003 // reproduction // inferred from mutant phenotype /// 0002119 // nematode larval development // inferred from mutant phenotype /// 0006334 // nucleosome assembly // inferred from electronic annotation /// 0009792 // embryonic development ending in	0000786 // nucleosome // inferred from electronic annotation /// 0005634 // nucleus // inferred from electronic annotation /// 0005694 // chromosome // inferred from electronic annotation	0003677 // DNA binding // inferred from electronic annotation
172702_x_at	2.32192	up	his-62 /// WBGene00001936	186326	0000003 // reproduction // inferred from mutant phenotype /// 0002119 // nematode larval development // inferred from mutant phenotype /// 0006334 // nucleosome assembly // inferred from electronic annotation /// 0009792 // embryonic development ending in	0000786 // nucleosome // inferred from electronic annotation /// 0005634 // nucleus // inferred from electronic annotation /// 0005694 // chromosome // inferred from electronic annotation	0003677 // DNA binding // inferred from electronic annotation
172874_x_at	2.41857	up	his-8 /// WBGene00001882 /// WBGene00001894 /// WBGene00001896 /// WBGene00001926 /// WBGene00001928	179262 /// 179266 /// 184117 /// 191670 /// 191675	0002119 // nematode larval development // inferred from mutant phenotype /// 0006334 // nucleosome assembly // inferred from electronic annotation /// 0009792 // embryonic development ending in birth or egg hatching // inferred from mutant phenotype /// 0	0000786 // nucleosome // inferred from electronic annotation /// 0005634 // nucleus // inferred from electronic annotation /// 0005694 // chromosome // inferred from electronic annotation	0003677 // DNA binding // inferred from electronic annotation
194161_s_at	2.0286	up	hlh-30	177157	0045449 // regulation of transcription // inferred from electronic annotation	0005634 // nucleus // inferred from electronic annotation	0030528 // transcription regulator activity // inferred from electronic annotation
192059_at	2.74553	up	hmit-1.1 /// WBGene00013073	180205	0006810 // transport // inferred from electronic annotation /// 0055085 // transmembrane transport // inferred from electronic annotation	0016020 // membrane // inferred from electronic annotation /// 0016021 // integral to membrane // inferred from electronic annotation	0005215 // transporter activity // inferred from electronic annotation /// 0022891 // substrate-specific transmembrane transporter activity // inferred from electronic annotation
186182_s_at	2.84241	up	hrg-1 /// WBGene00019830	180684	0006810 // transport // inferred from electronic annotation	0005764 // lysosome // inferred from electronic annotation /// 0005765 // lysosomal membrane // inferred from electronic annotation /// 0005768 // endosome // inferred from electronic annotation /// 0010008 // endosome membrane // inferred from electronic
192338_at	4.21535	up	hsp-12.3 /// WBGene00002012	177777	0009408 // response to heat // inferred from electronic annotation		0031072 // heat shock protein binding // inferred from physical interaction /// 0051082 // unfolded protein binding // inferred from direct assay
192323_at	4.64346	up	hsp-12.6 /// WBGene00002013	177778	0006950 // response to stress // inferred from electronic annotation /// 0008340 // determination of adult life span // inferred from mutant phenotype /// 0009408 // response to heat // inferred from electronic annotation	0005737 // cytoplasm // inferred from direct assay	0005515 // protein binding // inferred from physical interaction /// 0042802 // identical protein binding // inferred from physical interaction
171811_s_at	2.06815	up	K01D12.15 /// K01D12.7 /// WBGene00010466 /// WBGene00010474	179698 /// 179701
172555_x_at	2.12741	up	K01D12.15 /// WBGene00010466 /// WBGene00010474	179698 /// 179701
181736_s_at	2.23478	up	K05F1.9 /// WBGene00019410	173982		0005856 // cytoskeleton // inferred from electronic annotation	0005198 // structural molecule activity // inferred from electronic annotation
179892_at	2.35568	up	K06A5.2 /// WBGene00019430	259316	0007126 // meiosis // inferred from mutant phenotype /// 0009792 // embryonic development ending in birth or egg hatching // inferred from mutant phenotype	0016021 // integral to membrane // inferred from electronic annotation
187806_s_at	2.09603	up	K07E3.4	181064	0009396 // folic acid and derivative biosynthetic process // inferred from electronic annotation		0004329 // formate-tetrahydrofolate ligase activity // inferred from electronic annotation /// 0005524 // ATP binding // inferred from electronic annotation
189818_at	2.02241	up	K08F8.1	174398	0006468 // protein amino acid phosphorylation // inferred from electronic annotation /// 0009792 // embryonic development ending in birth or egg hatching // inferred from mutant phenotype		0000166 // nucleotide binding // inferred from electronic annotation /// 0004672 // protein kinase activity // inferred from electronic annotation /// 0004674 // protein serine/threonine kinase activity // inferred from electronic annotation /// 0004713 /
184322_at	2.24676	up	K08H10.2	179397			0005515 // protein binding // inferred from physical interaction
172489_x_at	3.14276	up	K08H10.2	179397			0005515 // protein binding // inferred from physical interaction
174552_s_at	2.59375	up	lea-1 /// WBGene00002263	3564838	0006950 // response to stress // traceable author statement		0005515 // protein binding // inferred from physical interaction
187999_at	4.35579	up	lea-1 /// WBGene00002263	3564838	0006950 // response to stress // traceable author statement
188536_s_at	2.13746	up	lgg-1 /// WBGene00002980	174050	0006914 // autophagy // inferred from genetic interaction /// 0009792 // embryonic development ending in birth or egg hatching // inferred from mutant phenotype /// 0012501 // programmed cell death // inferred from genetic interaction /// 0040024 // dauer		0005515 // protein binding // inferred from physical interaction
183157_s_at	2.13599	up	lin-37 /// WBGene00003022	175986	0002119 // nematode larval development // inferred from mutant phenotype /// 0009792 // embryonic development ending in birth or egg hatching // inferred from mutant phenotype /// 0040007 // growth // inferred from mutant phenotype /// 0040010 // positive
190094_s_at	3.60512	up	M02D8.4	181121	0006529 // asparagine biosynthetic process // inferred from electronic annotation /// 0008152 // metabolic process // inferred from electronic annotation		0004066 // asparagine synthase (glutamine-hydrolyzing) activity // inferred from electronic annotation /// 0005515 // protein binding // inferred from physical interaction
177279_at	4.68205	up	M60.4	187465
172744_at	3.57371	up	mtl-1 /// WBGene00003473	179060	0008340 // determination of adult life span // inferred from mutant phenotype /// 0009408 // response to heat // inferred from expression pattern /// 0040010 // positive regulation of growth rate // inferred from mutant phenotype /// 0046686 // response t		0046870 // cadmium ion binding // inferred from electronic annotation /// 0046872 // metal ion binding // inferred from electronic annotation
173008_s_at	2.30773	up	nhr-88	173641	0006350 // transcription // inferred from electronic annotation /// 0006355 // regulation of transcription, DNA-dependent // inferred from electronic annotation	0005634 // nucleus // inferred from electronic annotation	0003677 // DNA binding // inferred from electronic annotation /// 0003700 // transcription factor activity // inferred from electronic annotation /// 0003707 // steroid hormone receptor activity // inferred from electronic annotation /// 0004872 // recept
187582_at	2.22444	up	nlp-11 /// WBGene00003749	191566	0007218 // neuropeptide signaling pathway // inferred from electronic annotation
185393_s_at	2.9493	up	nlp-21	176570
172427_x_at	2.52721	up	nlp-28 /// WBGene00003766	181845	0007218 // neuropeptide signaling pathway // inferred from electronic annotation	0005576 // extracellular region // inferred from electronic annotation /// 0016021 // integral to membrane // inferred from electronic annotation
172375_x_at	2.88854	up	nlp-29 /// WBGene00003767	178805	0006805 // xenobiotic metabolic process // inferred from electronic annotation /// 0007218 // neuropeptide signaling pathway // inferred from electronic annotation /// 0042742 // defense response to bacterium // inferred from electronic annotation /// 005	0005576 // extracellular region // inferred from electronic annotation /// 0016021 // integral to membrane // inferred from electronic annotation
193024_at	3.67471	up	nnt-1 /// WBGene00003778	180884	0008152 // metabolic process // inferred from electronic annotation /// 0015992 // proton transport // inferred from electronic annotation /// 0055114 // oxidation reduction // inferred from electronic annotation	0016021 // integral to membrane // inferred from electronic annotation	0003824 // catalytic activity // inferred from electronic annotation /// 0005488 // binding // inferred from electronic annotation /// 0008746 // NAD(P) transhydrogenase activity // inferred from electronic annotation /// 0008750 // NAD(P)+ transhydrogena
183771_at	2.72515	up	nrf-5 /// WBGene00003812	179879	0002119 // nematode larval development // inferred from mutant phenotype /// 0009792 // embryonic development ending in birth or egg hatching // inferred from mutant phenotype /// 0040007 // growth // inferred from mutant phenotype		0008289 // lipid binding // inferred from electronic annotation
172232_x_at	2.03316	up	nspa-9 /// WBGene00043187	183368		0016021 // integral to membrane // inferred from electronic annotation
187818_s_at	2.26961	up	nurf-1	175098	0000003 // reproduction // inferred from mutant phenotype /// 0006350 // transcription // inferred from electronic annotation /// 0006355 // regulation of transcription, DNA-dependent // inferred from electronic annotation /// 0007275 // multicellular org	0005634 // nucleus // inferred from electronic annotation	0003677 // DNA binding // inferred from electronic annotation /// 0005515 // protein binding // inferred from electronic annotation /// 0008270 // zinc ion binding // inferred from electronic annotation /// 0046872 // metal ion binding // inferred from el
177903_s_at	4.28946	up	oac-14 /// WBGene00008602	181226	0040010 // positive regulation of growth rate // inferred from mutant phenotype	0016021 // integral to membrane // inferred from electronic annotation	0016747 // transferase activity, transferring acyl groups other than amino-acyl groups // inferred from electronic annotation
173882_s_at	2.38905	up	pab-2	181473	0009792 // embryonic development ending in birth or egg hatching // inferred from mutant phenotype		0000166 // nucleotide binding // inferred from electronic annotation /// 0003676 // nucleic acid binding // inferred from electronic annotation /// 0003723 // RNA binding // inferred from electronic annotation
193007_s_at	2.81499	up	pgp-1 /// WBGene00003995	178215	0006810 // transport // inferred from electronic annotation	0016020 // membrane // inferred from electronic annotation /// 0016021 // integral to membrane // inferred from electronic annotation	0000166 // nucleotide binding // inferred from electronic annotation /// 0005524 // ATP binding // inferred from electronic annotation /// 0008559 // xenobiotic-transporting ATPase activity // inferred from electronic annotation /// 0016787 // hydrolase a
182712_at	2.28581	up	phat-3 /// WBGene00016782	178809
185877_s_at	2.56585	up	phosphodiesterase /// WBGene00020446	177509	0006071 // glycerol metabolic process // inferred from electronic annotation /// 0006629 // lipid metabolic process // inferred from electronic annotation	0016021 // integral to membrane // inferred from electronic annotation	0008081 // phosphoric diester hydrolase activity // inferred from electronic annotation /// 0008889 // glycerophosphodiester phosphodiesterase activity // inferred from electronic annotation
188111_at	2.14762	up	plp-1 /// WBGene00004046	177540
192079_s_at	2.37497	up	pos-1 /// WBGene00004078	179224	0001708 // cell fate specification // inferred from mutant phenotype /// 0009790 // embryonic development // inferred from mutant phenotype /// 0009792 // embryonic development ending in birth or egg hatching // inferred from mutant phenotype /// 0009880		0003676 // nucleic acid binding // inferred from electronic annotation /// 0008270 // zinc ion binding // inferred from electronic annotation /// 0030528 // transcription regulator activity // traceable author statement /// 0046872 // metal ion binding //
190057_s_at	2.73222	up	ppn-1	179162	0000003 // reproduction // inferred from mutant phenotype /// 0002009 // morphogenesis of an epithelium // inferred from mutant phenotype /// 0002119 // nematode larval development // inferred from mutant phenotype /// 0007275 // multicellular organismal	0005576 // extracellular region // inferred from electronic annotation /// 0005578 // proteinaceous extracellular matrix // inferred from electronic annotation /// 0005604 // basement membrane // inferred from electronic annotation /// 0031012 // extracel	0004222 // metalloendopeptidase activity // inferred from electronic annotation /// 0004866 // endopeptidase inhibitor activity // inferred from electronic annotation /// 0004867 // serine-type endopeptidase inhibitor activity // inferred from electronic
192333_at	2.02297	up	pqm-1 /// WBGene00004096	174705	0006952 // defense response // inferred from mutant phenotype	0005622 // intracellular // inferred from electronic annotation	0008270 // zinc ion binding // inferred from electronic annotation
191831_s_at	2.56237	up	pyp-1	177856	0000003 // reproduction // inferred from mutant phenotype /// 0002119 // nematode larval development // inferred from mutant phenotype /// 0006796 // phosphate metabolic process // inferred from electronic annotation /// 0009792 // embryonic development e	0005737 // cytoplasm // inferred from electronic annotation	0000287 // magnesium ion binding // inferred from electronic annotation /// 0004427 // inorganic diphosphatase activity // inferred from electronic annotation /// 0016787 // hydrolase activity // inferred from electronic annotation /// 0046872 // metal io
192262_at	2.28107	up	R11A5.4	172556	0006094 // gluconeogenesis // inferred from electronic annotation		0004611 // phosphoenolpyruvate carboxykinase activity // inferred from electronic annotation /// 0005525 // GTP binding // inferred from electronic annotation /// 0017076 // purine nucleotide binding // inferred from electronic annotation
190792_s_at	2.04286	up	ret-1	179981		0005783 // endoplasmic reticulum // inferred from electronic annotation	0005515 // protein binding // inferred from physical interaction
188971_s_at	2.64044	up	sca-1	176512	0000003 // reproduction // inferred from mutant phenotype /// 0002119 // nematode larval development // inferred from mutant phenotype /// 0006754 // ATP biosynthetic process // inferred from electronic annotation /// 0006812 // cation transport // inferr	0016020 // membrane // inferred from electronic annotation /// 0016021 // integral to membrane // inferred from electronic annotation	0000166 // nucleotide binding // inferred from electronic annotation /// 0003824 // catalytic activity // inferred from electronic annotation /// 0005388 // calcium-transporting ATPase activity // inferred from electronic annotation /// 0005524 // ATP bin
192737_at	2.7099	up	scl-2 /// WBGene00009895	178251		0005576 // extracellular region // inferred from electronic annotation
192404_at	2.12926	up	scl-5 /// WBGene00008027	178253		0005576 // extracellular region // inferred from electronic annotation
192617_at	2.38748	up	sod-3 /// WBGene00004932	181748	0006801 // superoxide metabolic process // inferred from electronic annotation /// 0008340 // determination of adult life span // inferred from mutant phenotype /// 0055114 // oxidation reduction // inferred from electronic annotation	0005739 // mitochondrion // inferred from electronic annotation /// 0005759 // mitochondrial matrix // inferred from electronic annotation	0004784 // superoxide dismutase activity // inferred from electronic annotation /// 0016491 // oxidoreductase activity // inferred from electronic annotation /// 0030145 // manganese ion binding // inferred from electronic annotation /// 0046872 // metal
190168_at	2.50883	up	sod-5 /// WBGene00007036	173776	0006801 // superoxide metabolic process // inferred from electronic annotation /// 0055114 // oxidation reduction // inferred from electronic annotation		0004784 // superoxide dismutase activity // inferred from electronic annotation /// 0005507 // copper ion binding // inferred from electronic annotation /// 0008270 // zinc ion binding // inferred from electronic annotation /// 0016491 // oxidoreductase a
190978_at	3.29203	up	sodh-1 /// WBGene00010790	179627	0008152 // metabolic process // inferred from electronic annotation /// 0008340 // determination of adult life span // inferred from mutant phenotype /// 0055114 // oxidation reduction // inferred from electronic annotation		0003824 // catalytic activity // inferred from electronic annotation /// 0004022 // alcohol dehydrogenase activity // inferred from electronic annotation /// 0005488 // binding // inferred from electronic annotation /// 0005515 // protein binding // infer
190857_at	2.26267	up	T02G5.7 /// WBGene00020166	3565206	0008152 // metabolic process // inferred from electronic annotation /// 0010171 // body morphogenesis // inferred from mutant phenotype /// 0040011 // locomotion // inferred from mutant phenotype		0003824 // catalytic activity // inferred from electronic annotation /// 0008415 // acyltransferase activity // inferred from electronic annotation /// 0016740 // transferase activity // inferred from electronic annotation
191403_s_at	2.11374	up	T08G11.1	172705	0008104 // protein localization // inferred from electronic annotation
172193_at	3.8494	up	T12D8.5 /// WBGene00011733	176797	0040010 // positive regulation of growth rate // inferred from mutant phenotype
190566_at	2.00684	up	T12G3.1 /// WBGene00011737	178139			0005515 // protein binding // inferred from physical interaction /// 0008270 // zinc ion binding // inferred from electronic annotation
172229_x_at	2.02014	up	T16A9.5 /// WBGene00011795	179924		0016021 // integral to membrane // inferred from electronic annotation
181130_s_at	2.41388	up	T16A9.5 /// WBGene00011795 /// WBGene00013473 /// Y69E1A.1	177991 /// 179924		0016021 // integral to membrane // inferred from electronic annotation
179094_s_at	2.15132	up	T16G1.4 /// WBGene00011798	179776
179093_at	3.00377	up	T16G1.4 /// WBGene00011798	179776
184913_s_at	5.35718	up	T22F3.11	178782
173729_at	7.01423	up	T22F3.11	178782
187571_at	4.9377	up	T23F2.4 /// WBGene00020737	188806		0016020 // membrane // inferred from electronic annotation /// 0016021 // integral to membrane // inferred from electronic annotation
183341_at	2.34314	up	T23G11.1 /// WBGene00011968	172534		0016021 // integral to membrane // inferred from electronic annotation
179928_s_at	2.31308	up	T27C4.1 /// WBGene00020854	178789		0016021 // integral to membrane // inferred from electronic annotation
187493_at	2.09795	up	T28D9.3	174071	0040010 // positive regulation of growth rate // inferred from mutant phenotype	0016020 // membrane // inferred from electronic annotation /// 0016021 // integral to membrane // inferred from electronic annotation	0003824 // catalytic activity // inferred from electronic annotation
178922_at	3.16751	up	T28F4.5 /// WBGene00012140	172503
186127_at	2.28986	up	tag-18 /// WBGene00006408	180662
192822_s_at	2.3072	up	tag-32	177389	0002119 // nematode larval development // inferred from mutant phenotype /// 0006730 // one-carbon compound metabolic process // inferred from electronic annotation /// 0009792 // embryonic development ending in birth or egg hatching // inferred from muta		0000166 // nucleotide binding // inferred from electronic annotation /// 0000287 // magnesium ion binding // inferred from electronic annotation /// 0004478 // methionine adenosyltransferase activity // inferred from electronic annotation /// 0005524 // A
188289_s_at	2.16071	up	tat-4	174031	0002119 // nematode larval development // inferred from mutant phenotype /// 0006754 // ATP biosynthetic process // inferred from electronic annotation /// 0008152 // metabolic process // inferred from electronic annotation /// 0015914 // phospholipid tra	0016020 // membrane // inferred from electronic annotation /// 0016021 // integral to membrane // inferred from electronic annotation	0000287 // magnesium ion binding // inferred from electronic annotation /// 0003824 // catalytic activity // inferred from electronic annotation /// 0004012 // phospholipid-translocating ATPase activity // inferred from electronic annotation /// 0005524 /
193588_s_at	2.01064	up	thn-1 /// thn-2 /// WBGene00009213 /// WBGene00009215	178187 /// 185060	0006952 // defense response // inferred from mutant phenotype /// 0008340 // determination of adult life span // inferred from mutant phenotype
189924_at	2.87942	up	thrombospondin-like /// WBGene00021171	173723
173799_at	2.32397	up	tps-1	181778	0005992 // trehalose biosynthetic process // inferred from electronic annotation		0003824 // catalytic activity // inferred from electronic annotation /// 0003825 // alpha,alpha-trehalose-phosphate synthase (UDP-forming) activity // inferred from electronic annotation /// 0016740 // transferase activity // inferred from electronic anno
191539_at	2.09476	up	tps-2 /// WBGene00006603	3565050	0005992 // trehalose biosynthetic process // inferred from electronic annotation		0003824 // catalytic activity // inferred from electronic annotation /// 0003825 // alpha,alpha-trehalose-phosphate synthase (UDP-forming) activity // inferred from electronic annotation /// 0016740 // transferase activity // inferred from electronic anno
190906_at	2.26365	up	ttr-17 /// WBGene00012383	178003
190830_at	3.04212	up	ttr-23 /// WBGene00011894	188688
191443_at	2.47512	up	ttr-25 /// WBGene00013078	180210
191333_at	2.1308	up	ttr-26 /// WBGene00013079	180211
190473_at	2.11367	up	ttr-27 /// WBGene00011284	179769
173919_s_at	2.93646	up	ttr-44 /// WBGene00008341	179835
191691_at	2.00194	up	ttr-5 /// WBGene00008040	176312		0005576 // extracellular region // inferred from electronic annotation
191832_at	2.25128	up	ucr-2.1	181374	0006508 // proteolysis // inferred from electronic annotation		0003824 // catalytic activity // inferred from electronic annotation /// 0004222 // metalloendopeptidase activity // inferred from electronic annotation /// 0008270 // zinc ion binding // inferred from electronic annotation /// 0046872 // metal ion bindin
190436_at	2.72316	up	unc-15	172491	0002119 // nematode larval development // inferred from mutant phenotype /// 0005975 // carbohydrate metabolic process // inferred from electronic annotation /// 0006941 // striated muscle contraction // inferred from electronic annotation /// 0010171 //	0005737 // cytoplasm // inferred from electronic annotation /// 0005863 // striated muscle thick filament // inferred from electronic annotation /// 0016459 // myosin complex // inferred from electronic annotation	0003774 // motor activity // inferred from electronic annotation /// 0004553 // hydrolase activity, hydrolyzing O-glycosyl compounds // inferred from electronic annotation /// 0005515 // protein binding // inferred from physical interaction
192958_at	2.11373	up	W02A11.3 /// WBGene00012194	173144			0005515 // protein binding // inferred from electronic annotation /// 0008270 // zinc ion binding // inferred from electronic annotation /// 0046872 // metal ion binding // inferred from electronic annotation
191006_s_at	2.428	up	W02B12.12	174755	0006468 // protein amino acid phosphorylation // inferred from electronic annotation		0000166 // nucleotide binding // inferred from electronic annotation /// 0004672 // protein kinase activity // inferred from electronic annotation /// 0004674 // protein serine/threonine kinase activity // inferred from electronic annotation /// 0004713 /
186021_s_at	2.38385	up	W03D8.10 /// W03D8.9 /// WBGene00020990 /// WBGene00020991	171842 /// 171843		0016021 // integral to membrane // inferred from electronic annotation
179806_at	3.6611	up	W05H9.1 /// WBGene00021048	180901		0016021 // integral to membrane // inferred from electronic annotation
179194_at	2.15898	up	W07G4.5	179791			0005515 // protein binding // inferred from physical interaction
188113_s_at	2.16648	up	WBGene00011526 /// YER141W	174712	0000003 // reproduction // inferred from mutant phenotype /// 0006461 // protein complex assembly // inferred from electronic annotation /// 0009792 // embryonic development ending in birth or egg hatching // inferred from mutant phenotype /// 0040010 //	0016020 // membrane // inferred from electronic annotation /// 0016021 // integral to membrane // inferred from electronic annotation
179418_at	8.07961	up	WBGene00012398 /// Y6E2A.4	189374
186726_at	2.46595	up	WBGene00012591 /// Y38E10A.13	189660		0016021 // integral to membrane // inferred from electronic annotation
179727_at	2.13206	up	WBGene00012783 /// Y43C5A.3	189848		0016021 // integral to membrane // inferred from electronic annotation
193926_at	2.00725	up	WBGene00012968 /// Y48A6B.7	176533			0003824 // catalytic activity // inferred from electronic annotation /// 0008270 // zinc ion binding // inferred from electronic annotation /// 0016787 // hydrolase activity // inferred from electronic annotation
181216_s_at	2.18683	up	WBGene00013181 /// Y53H1B.2	173020
181091_at	2.05632	up	WBGene00013474 /// Y69E1A.2	177992	0009792 // embryonic development ending in birth or egg hatching // inferred from mutant phenotype
172627_x_at	4.0475	up	WBGene00013636 /// Y105C5A.12 /// Y105C5A.13	178441 /// 190877
186475_at	2.07733	up	WBGene00013713 /// Y106G6G.4	260220		0016021 // integral to membrane // inferred from electronic annotation
187003_at	2.28047	up	WBGene00013792 /// Y116A8C.13	190999	0009792 // embryonic development ending in birth or egg hatching // inferred from mutant phenotype /// 0055114 // oxidation reduction // inferred from electronic annotation		0003676 // nucleic acid binding // inferred from electronic annotation /// 0003677 // DNA binding // inferred from electronic annotation /// 0004386 // helicase activity // inferred from electronic annotation /// 0005524 // ATP binding // inferred from el
179334_s_at	2.20842	up	WBGene00013884 /// ZC412.3	3565691		0005576 // extracellular region // inferred from electronic annotation
178432_s_at	2.08961	up	WBGene00013898 /// ZC443.3	179758
190626_s_at	2.51748	up	WBGene00014095 /// ZK829.4	178130	0006520 // amino acid metabolic process // inferred from electronic annotation /// 0008152 // metabolic process // inferred from electronic annotation /// 0040010 // positive regulation of growth rate // inferred from mutant phenotype /// 0055114 // oxida		0003824 // catalytic activity // inferred from electronic annotation /// 0005488 // binding // inferred from electronic annotation /// 0016491 // oxidoreductase activity // inferred from electronic annotation /// 0016639 // oxidoreductase activity, acting
177539_at	2.21061	up	WBGene00014116 /// ZK858.2	191443			0005515 // protein binding // inferred from physical interaction
176347_at	2.63388	up	WBGene00021253 /// Y22D7AL.15	189508		0016021 // integral to membrane // inferred from electronic annotation
186539_s_at	2.3455	up	WBGene00021993 /// WBGene00043743 /// Y59E9AL.2 /// Y59E9AL.3	3565257 /// 3565611
176230_at	2.27629	up	WBGene00022181 /// Y71H2AM.16	190610			0003993 // acid phosphatase activity // inferred from electronic annotation
174281_at	2.16549	up	WBGene00022314 /// Y77E11A.14	176949
180427_at	2.48504	up	WBGene00022597 /// ZC395.5	191152
181930_at	2.10852	up	WBGene00022713 /// ZK355.3	191298
176873_s_at	2.00165	up	WBGene00022776 /// ZK616.6	177324	0000003 // reproduction // inferred from mutant phenotype /// 0002119 // nematode larval development // inferred from mutant phenotype /// 0009792 // embryonic development ending in birth or egg hatching // inferred from mutant phenotype /// 0040007 // gr	0016021 // integral to membrane // inferred from electronic annotation
190863_at	2.24473	up	xbp-1	175541	0006355 // regulation of transcription, DNA-dependent // inferred from electronic annotation /// 0040010 // positive regulation of growth rate // inferred from mutant phenotype	0005634 // nucleus // inferred from electronic annotation	0003677 // DNA binding // inferred from electronic annotation /// 0003700 // transcription factor activity // inferred from electronic annotation /// 0005515 // protein binding // inferred from physical interaction /// 0043565 // sequence-specific DNA bin
186554_s_at	2.08018	up	Y116A8C.26	178482	0006810 // transport // inferred from electronic annotation /// 0007154 // cell communication // inferred from electronic annotation		0004871 // signal transducer activity // inferred from electronic annotation /// 0005215 // transporter activity // inferred from electronic annotation /// 0005488 // binding // inferred from electronic annotation /// 0005515 // protein binding // inferre
180981_at	2.39976	up	Y51H1A.1	3565169
190988_at	2.02718	up	ZC410.5	177728
193133_s_at	2.55562	up	ZK337.1	173367	0008152 // metabolic process // inferred from electronic annotation	0005576 // extracellular region // inferred from electronic annotation /// 0005615 // extracellular space // inferred from electronic annotation	0004866 // endopeptidase inhibitor activity // inferred from electronic annotation /// 0005515 // protein binding // inferred from electronic annotation /// 0016740 // transferase activity // inferred from electronic annotation
175796_s_at	2.64601	up	ZK484.1	172291			0004857 // enzyme inhibitor activity // inferred from electronic annotation /// 0008073 // ornithine decarboxylase inhibitor activity // inferred from electronic annotation
173372_at	2.02278	up
AFFX-Ce_Gapdh_3_s_at	2.0326	up
174109_at	2.04068	up
AFFX-r2-18565-3_x_at	2.13316	up			0006006 // glucose metabolic process // inferred from electronic annotation /// 0006096 // glycolysis // inferred from electronic annotation /// 0008152 // metabolic process // inferred from electronic annotation /// 0008340 // determination of adult life	0005737 // cytoplasm // inferred from electronic annotation	0003824 // catalytic activity // inferred from electronic annotation /// 0004365 // glyceraldehyde-3-phosphate dehydrogenase (phosphorylating) activity // inferred from electronic annotation /// 0005488 // binding // inferred from electronic annotation //
175278_at	2.56975	up
AFFX-Ce_Actin_M_s_at	3.14697	up
AFFX-r2-13514-5_x_at	3.2634	up			0000003 // reproduction // inferred from mutant phenotype /// 0000910 // cytokinesis // inferred from mutant phenotype /// 0002119 // nematode larval development // inferred from mutant phenotype /// 0009792 // embryonic development ending in birth or egg	0005737 // cytoplasm // inferred from electronic annotation /// 0005856 // cytoskeleton // inferred from electronic annotation	0000166 // nucleotide binding // inferred from electronic annotation /// 0005515 // protein binding // inferred from electronic annotation /// 0005515 // protein binding // inferred from physical interaction /// 0005524 // ATP binding // inferred from ele
AFFX-r2-13514-3_s_at	3.45958	up			0000003 // reproduction // inferred from mutant phenotype /// 0000910 // cytokinesis // inferred from mutant phenotype /// 0002119 // nematode larval development // inferred from mutant phenotype /// 0009792 // embryonic development ending in birth or egg	0005737 // cytoplasm // inferred from electronic annotation /// 0005856 // cytoskeleton // inferred from electronic annotation	0000166 // nucleotide binding // inferred from electronic annotation /// 0005515 // protein binding // inferred from electronic annotation /// 0005515 // protein binding // inferred from physical interaction /// 0005524 // ATP binding // inferred from ele
AFFX-r2-18565-5_x_at	3.8189	up			0006006 // glucose metabolic process // inferred from electronic annotation /// 0006096 // glycolysis // inferred from electronic annotation /// 0008152 // metabolic process // inferred from electronic annotation /// 0008340 // determination of adult life	0005737 // cytoplasm // inferred from electronic annotation	0003824 // catalytic activity // inferred from electronic annotation /// 0004365 // glyceraldehyde-3-phosphate dehydrogenase (phosphorylating) activity // inferred from electronic annotation /// 0005488 // binding // inferred from electronic annotation //
AFFX-Ce_Gapdh_5_s_at	3.95549	up
AFFX-Ce_Actin_5_f_at	4.40353	up
