# Supplementary material for: Genome-Wide Microarrray Analysis Reveals Roles for the REF-1 Family Member HLH-29 in Ferritin Synthesis and Peroxide Stress Response
Source: PLoS One. 2013 Mar 22;8(3):e59719. doi: 10.1371/journal.pone.0059719 (PMC3606163; doi:10.1371/journal.pone.0059719)
Supplement: Table S3 — HLH-29 targets regulated by DAF-16, Oxidative Stress, or Aging. Excel spreadsheet. (XLSX) [file pone.0059719.s006.xlsx]

## Sheet: Table S3 DAF-16 overlap
Table S3: HLH-29 Target Genes Regulated by DAF-16, Oxidative Stress, or Aging
DAF-16 targets based on [64, 91, 92]; class designations based on [64]
^gene product has oxido-reductase activity
A. HLH-29 Targets Regulated by DAF-16
Class I Targets of DAF-16
Wormbase ID	Sequence ID	Gene Name	log(2) FC
WBGene00001501	D1037.3	ftn-2	1.47248
WBGene00002013	F38E11.2	hsp-12.6	2.2152
WBGene00004932	C08A9.1	sod-3	1.25549
WBGene00009213	F28D1.3	thn-1	1.00766
WBGene00010135	F55H12.4	F55H12.4	1.28315
WBGene00010790	K12G11.3	sodh-1	1.71898
WBGene00016052	C24B9.9	dod-3	1.50608
WBGene00017659	F21C10.10	F21C10.10	1.3942
WBGene00021048	W05H9.1 ///	W05H9.1	1.87228
WBGene00000169	F32A5.5	aqp-1^	2.09321
WBGene00001387	F15B9.1	far-3	1.44934
WBGene00001500	C54F6.14	ftn-1^	2.87391
WBGene00001564	C05E4.9	gei-7^	1.53406
WBGene00003473	K11G9.6	mtl-1^	1.83742
WBGene00003778	C15H9.1	nnt-1^	1.87763
WBGene00007036	ZK430.3	sod-5^	1.32701
WBGene00007440	C08E8.4	C08E8.4	1.07052
WBGene00008572	F08B12.4	F08B12.4	1.16657
WBGene00011737	T12G3.1	T12G3.1	1.00493
WBGene00012140	T28F4.5 //	T28F4.5	1.66335
WBGene00012783	Y43C5A.3	Y43C5A.3	1.09225
WBGene00012968	Y48A6B.7	Y48A6B.7	1.00522
WBGene00013882	ZC410.5	ZC410.5	1.01948
WBGene00015044	B0213.15	cyp-34A9	1.18559
WBGene00016845	C50F7.5	C50F7.5	2.02927
WBGene00016894	C53B7.3	C53B7.3	2.05404
WBGene00020784	T24H7.5	tat-4	1.1115
WBGene00022597	ZC395.5	ZC395.5	1.31327
Class II Targets of DAF-16
Wormbase ID	Sequence ID	Gene Name	log(2) FC
WBGene00009429	F35E12.5	F35E12.5	-1.2135
WBGene00010128	F55G11.8	F55G11.8	-1.13943
WBGene00011979	T24B8.5	T24B8.5	-1.01913
WBGene00012664	Y39B6A.1	Y39B6A.1	-1.80445
B. HLH-29 Targets Regulated by Oxidative Stress and Aging
Wormbase ID	Sequence ID	Gene Name	log(2) FC
WBGene00001394	W02A2.1	fat-2^	-1.34426
WBGene00001758	Y45G12C.2	gst-10^	1.35561
WBGene00001763	F37B1.4	gst-15	1.28315
WBGene00003767	B0213.4	nlp-29	1.83634
WBGene00007992	C37A5.8	fipr-24	2.84689
WBGene00008492	F01D5.1	F01D5.1	-1.32898
WBGene00009895	F49E11.10	scl-2	1.51712
WBGene00010135	F55H12.4	F55H12.4	1.53034
WBGene00016782	C49G7.4	phat-3	1.1927
WBGene00018286	F41E6.5	F41E6.5^	1.43824
C. Other HLH-29 Targets with Oxido-Reductase Activity
Wormbase ID	Sequence ID	Gene Name	log(2) FC
WBGene00000230	F27C1.7	atp-3	1.01467
WBGene00001073	F46E10.9	dpy-11	-1.06508
WBGene00001263	K04H4.1	emb-9	1.22787
WBGene00001395	W08D2.4	fat-3	1.3867
WBGene00001396	T13F2.1	fat-4	1.29022
WBGene00001397	W06D12.3	fat-5	1.14967
WBGene00001398	VZK822L.1	fat-6	1.043
WBGene00001477	K08C7.5	fmo-2	1.14625
WBGene00001604	Y105C5B.28	gln-3	1.45826
WBGene00001767	F37B1.8	gst-19	-1.11252
WBGene00002013	F38E11.2	hsp-12.6	2.2152
WBGene00004736	K11D9.2	sca-1	1.40078
WBGene00008519	F02C12.5	cyp-13B1	1.0513
WBGene00009221	F46E10.1	acs-2	2.69855
WBGene00009948	F52H3.6	F52H3.6	1.24508
WBGene00011672	T10B9.2	cyp-13A5	1.49559
WBGene00011673	T10B9.3	cyp-13A6	1.77386
WBGene00015232	B0511.6	B0511.6	1.15728
WBGene00019095	F59A7.8	F59A7.8	-1.24396
WBGene00019730	M02D8.4	M02D8.4	1.85005
WBGene00020187	T03F1.5	gsp-4	1.44539
WBGene00021113	W09C3.6	gsp-3	1.11716
