# Supplementary material for: Genome-Wide Microarrray Analysis Reveals Roles for the REF-1 Family Member HLH-29 in Ferritin Synthesis and Peroxide Stress Response
Source: PLoS One. 2013 Mar 22;8(3):e59719. doi: 10.1371/journal.pone.0059719 (PMC3606163; doi:10.1371/journal.pone.0059719)
Supplement: Table S4 — HLH-29 targets regulated by HLH-30. Excel spreadsheet. (XLSX). [file pone.0059719.s007.xlsx]

## Sheet: Table S4 HLH-30 overlap 
TABLE S4: HLH-29 Target Genes also Regulated by HLH-30
HLH-30 data taken from [23]
Genes up-regulated in hlh-30 animals
Wormbase ID	Sequence ID	Gene Name	log(2) FC
WBGene00009429	F35E12.5	F35E12.5	-1.2135
Genes down-regulated in hlh-30 animals
Wormbase ID	Sequence ID	Gene Name	log(2) FC
WBGene00001391	K01A2.2	far-7*	1.8451
WBGene00001500	C54F6.14	ftn-1^	2.87391
WBGene00006603	F19H8.1	tps-2*	1.06678
WBGene00006754	F07A5.7	unc-15	1.44528
WBGene00009142	F26A3.4	F26A3.4	1.29182
WBGene00009221	F28F8.2	acs-2*	2.69855
WBGene00009724	F45D3.4	F45D3.4	1.06714
WBGene00010681	K08F8.1	K08F8.1*	1.01607
WBGene00010790	K12G11.3	sodh-1	1.71898
WBGene00011733	T12D8.5	T12D8.5	1.94463
WBGene00016052	C24B9.9	dod-3	1.50608
WBGene00016119	C25H3.10	C25H3.10	1.66525
WBGene00016630	C44B7.10	C44B7.10*	1.09338
WBGene00016845	C50F7.5	C50F7.5	2.02927
WBGene00016894	C53B7.3	C53B7.3	1.68561
WBGene00017565	F18E3.7	ddo-2*	1.11726
WBGene00017964	F31F7.1	F31F7.1	1.03409
WBGene00020930	W02C12.3	hlh-30	1.02049
WBGene00022597	ZC395.5	ZC395.5	1.31327
*Proteins with known or predicted roles in fatty acid metabolism or biosynthesis
^HLH-30 dependent regulation of this gene was reported by [39].
