# Supplementary material for: Genome-Wide Microarrray Analysis Reveals Roles for the REF-1 Family Member HLH-29 in Ferritin Synthesis and Peroxide Stress Response
Source: PLoS One. 2013 Mar 22;8(3):e59719. doi: 10.1371/journal.pone.0059719 (PMC3606163; doi:10.1371/journal.pone.0059719)
Supplement: Table S7 — Influence of ftn-1 RNAi and FAC supplementation on peroxide toxicity. Excel spreadsheet. (XLSX) [file pone.0059719.s010.xlsx]

## Sheet: TBOOH FAC FTN-1
Table S7: Influence of ftn-1 RNAi and FAC supplementation on peroxide toxicity
				vs N2 + FAC		vs FTN-1		vs ftn-1 + FAC		vs hlh-29		hlh-29 FTN-1		vs hlh-29 + FAC		vs hlh-29 FTN-1 fac
	REP	Deaths Censored	Mean Survival	Mantel Cox	Wilcox.	Mantel Cox	Wilcox.	Mantel Cox	Wilcox.	Mantel Cox	Wilcox.	Mantel Cox	Wilcox.	Mantel Cox	Wilcoxon	Mantel Cox	Wilcox.
N2	1	102/0	7	<0.0001	<0.0001	0.9385	0.3058	<0.0001	<0.0001	<0.0001	<0.0001	<0.0001	<0.0001	<0.0001	0.0074	<0.0001	<0.0001
	2	123/5	10	<0.0001	<0.0001	<0.0001	<0.0001	<0.0001	<0.0001	<0.0001	0.0058	<0.0001	<0.0001	<0.0001	<0.0001	<0.0001	<0.0001
	3	91/101		<0.0001	<0.0001	<0.0001	<0.0001	0.1572	0.3134	<0.0001	<0.0001	<0.0001	<0.0001	<0.0001	<0.0001	0.5206	0.1823
	4	76/72	17.5	<0.0001	<0.0001	<0.0001	0.0002	<0.0001	<0.0001	0.1594	0.3131	<0.0001	<0.0001	0.0074	0.0034	0.0068	0.0039
	6	81/75	17	0.0014	0.0001	<0.0001	<0.0001	0.0351	0.0025	<0.0001	<0.0001	<0.0001	<0.0001	0.1033	0.0102	0.5669	0.0715
	all	473/253	14	0.1327	0.0226	<0.0001	<0.0001	0.4845	0.0379	<0.0001	<0.0001	<0.0001	<0.0001	0.7571	0.5234	0.0517	0.0041
ftn-1
	1	94/0	7
	2	142/2	6
	3	169/72	16.5
	4	33/93
	6	137/25	6.25
	all	575/192	10
N2 (+FAC)	1	59/36	12
	2	84/47	18.5
	3	133/79	14
	4	108/24	13
	6	116/33	7
	all	500/219	13.25
ftn-1(+FAC)
	1	102/0	2.5	<0.0001	<0.0001	<0.0001	<0.0001							<0.0001	<0.0001	<0.0001	<0.0001
	2	117/11	12	<0.0001	<0.0001	<0.0001	<0.0001							<0.0001	0.0095	0.728	0.35
	3	100/164		<0.0001	<0.0001	<0.0001	<0.0001							<0.0001	<0.0001	0.0693	0.0524
	4	92/42	15	0.0147	0.0164	<0.0001	<0.0001							0.1203	0.07	0.0719	0.021
	6	114/58	13.25	0.0102	0.1048	<0.0001	0.0002							0.0005	<0.0001	<0.0001	<0.0001
	all	525/275	14	0.6108	0.9312	<0.0001	<0.0001							0.1831	0.017	0.002	<0.0001
hlh-29	1	8/69				<0.0001	<0.0001					0.05114	0.04198	<0.0001	<0.0001	<0.0001	<0.0001
	2	98/16	14			<0.0001	<0.0001					<0.0001	<0.0001	0.0079	0.0031	0.1167	0.9718
	3	33/201				<0.0001	<0.0001					<0.0001	<0.0001	<0.0001	<0.0001	<0.0001	<0.0001
	4	55/81				0.0143	0.0107					<0.0001	<0.0001	0.0001	0.0004	<0.0001	0.0006
	6	51/120				<0.0001	<0.0001					<0.0001	<0.0001	<0.0001	<0.0001	<0.0001	<0.0001
	all	245/487	UD			<0.0001	<0.0001					<0.0001	<0.0001	<0.0001	<0.0001	<0.0001	<0.0001
hlh-29; ftn-1	1	10/76	4			<0.0001	<0.0001
	2	50/34	18			<0.0001	<0.0001
	3	26/243				<0.0001	<0.0001
	4	108/24	13			<0.0001	<0.0001
	6	35/98				<0.0001	<0.0001
	all	126/584	UD			<0.0001	<0.0001
hlh-29(+FAC)	1	58/9	4	<0.0001	<0.0001
	2	85/27	16	0.4322	0.0791
	3	162/42	11.5	0.4926	0.6597
	4	85/47	15.5	<0.0001	<0.0001
	6	26/57		<0.0001	<0.0001
	all	446/182	15.5	0.0091	0.0035
hlh-29; ftn-1 (+FAC)	1	68/4	4	<0.0001	<0.0001							<0.0001	<0.0001	0.151	0.4148
	2	107/5	14	<0.0001	<0.0001							<0.0001	<0.0001	<0.0001	0.0006
	3	103/97	19.5	<0.0001	<0.0001							<0.0001	<0.0001	<0.0001	<0.0001
	4	93/54	15.5	<0.0001	<0.0001							<0.0001	<0.0001	0.9246	0.7789
	6	49/61		<0.0001	<0.0001							<0.0001	<0.0001	0.0199	0.0847
	all	420/221	15.5	<0.0001	<0.0001							<0.0001	<0.0001	0.0123	0.0278

## Sheet: Sheet2
				P-value vs N2		P-value vs N2 + FAC		P-value vs N2 FTN-1		P-value vshlh-29		P-value vs hlh-29 + FAC		P-value vs hlh-29 FTN-1		P-value vs hlh-29 FTN-1 fac
Strain	REP	Deaths/Censored	Mean Survival	log-rank	gehan-breslow	log-rank	gehan-breslow	log-rank	gehan-breslow	log-rank	gehan-breslow	log-rank	gehan-breslow	log-rank	gehan-breslow	log-rank	gehan-breslow
N2	1	102/0	7
	2	123/5	10
	3	91/101
	4	76/72	17.5
	6	81/75	17
N2	all	473/253	14
ftn-1 (RNAi)
	1	94/0	7
	2	142/2	6
	3	169/72	16.5
	4	33/93
	6	137/25	6.25
ftn-1	all	575/192	10	<0.0001	<0.0001
hlh-29	1	8/69
	2	98/16	14
	3	33/201
	4	55/81
	6	51/120
hlh-29	all	245/487	UD	<0.0001	<0.0001			<0.0001	<0.0001
hlh-29; ftn-1 (RNAi)	1	10/76	4
	2	50/34	18
	3	26/243
	4	108/24	13
	5	5/133
	6	35/98
hlh-29; ftn-1	all	126/584	UD	<0.0001	<0.0001			<0.0001	<0.0001	<0.0001	<0.0001
N2 +FAC	1	59/36	12
	2	84/47	18.5
	3	133/79	14
	4	108/24	13
	6	116/33	7
N2 +FAC	all	500/219	13.25	0.1327	0.0226
ftn-1 (RNAi) +FAC
	1	102/0	2.5
	2	117/11	12
	3	100/164
	4	92/42	15
	6	114/58	13.25
ftn-1 +FAC	all	525/275	14	0.4845	0.0379	0.6108	0.9312	<0.0001	<0.0001			0.1831	0.017			0.002	<0.0001
hlh-29 +FAC	1	58/9	4
	2	85/27	16
	3	162/42	11.5
	4	85/47	15.5
	6	26/57
hlh-29 +FAC	all	446/182	15.5	0.7571	0.5234	0.0091	0.0035			<0.0001	<0.0001
hlh-29; ftn-1 (RNAi) +FAC	1	68/4	4
	2	107/5	14
	3	103/97	19.5
	4	93/54	15.5
	6	49/61
hlh-29; ftn-1 +FAC	all	420/221	15.5	0.0517	0.0041	<0.0001	<0.0001			<0.0001	<0.0001	0.0123	0.0278	<0.0001	<0.0001
		duplicated elsewhere
		didn’t bother comparing
		same as self
